# Supplementary material for: Hydroxyl Group as the ‘Bridge’ to Enhance the Single-Molecule Conductance by Hyperconjugation
Source: Molecules. 2024 May 22;29(11):2440. doi: 10.3390/molecules29112440 (PMC11173964; doi:10.3390/molecules29112440)
Supplement: Supplementary file 1 [file molecules-29-02440-s001.zip]

Archive with 1 entries (1 files):
- molecules-3000293-supplementary.pdf
